# Supplementary material for: Carbohydrate Recognition Specificity of Trans-sialidase Lectin Domain from Trypanosoma congolense
Source: PLoS Negl Trop Dis. 2015 Oct 16;9(10):e0004120. doi: 10.1371/journal.pntd.0004120 (PMC4608562; doi:10.1371/journal.pntd.0004120)
Supplement: S1 Table — (XLS) [file pntd.0004120.s005.xls]

## Sheet: Sheet1
		Number	Structures	Common name
	Position		Saccharide with additional spacer
			Monosaccharides
	1	1	Fucα-sp3	L-α-Fuc
	2	2	Galα-sp3	α-Gal
	3	3	Galβ-sp3	β-Gal
	4	4	GalNAcα-sp0	TnSer
	5	5	GalNAcα-sp3	Tn
	6	6	GalNAcβ-sp3	β-GalNAc
	7	7	Glcα-sp3	α-Glc
	8	9	Glcβ-sp3	β-Glc
	9	10	GlcNAcβ-sp3	β-GlcNAc
	10	14	GlcN(Gc)β-sp4	β-GlcN(Gc)
	11	15	HOCH2(HOCH)4CH2NH2	aminoglucitol
	12	16	Manα-sp3	α-Man
	13	18	Manβ-sp4	β-Man
	14	19	ManNAcβ-sp4	β-ManAc
	15	20	Rhaα-sp3	L-α-Rha
	16	22	GlcNAcβ-sp4	β-GlcNAc
	17	37	3-O-Su-Galβ-sp3	3-O-Su-β-Gal
	18	38	3-O-Su-GalNAcα-sp3	3-O-Su-β-GalNac
	19	43	6-O-Su-GlcNAcβ-sp3	6-O-Su-β-GlcNAc
	20	44	GlcAα-sp3	α-glucoronic acid
	21	45	GlcAβ-sp3	β-glucoronic acid
	22	46	6-H2PO3Glcβ-sp4	β-Glc6P
	23	47	6-H2PO3Manα-sp3	α-Man6P
	24	48	Neu5Acα-sp3	α-Neu5Ac
	25	49	Neu5Acα-sp9	α-Neu5AcBn
	26	52	Neu5Gcα-sp3	α-Neu5Gc
	27	54	9-NAc-Neu5Acα-sp3	9-NΑc-α-Neu5Ac
	28	55	3-O-Su-GlcNAcβ-sp3	3-O-Su-β-GlcNAc
			Disaccharides
	29	71	Fucα1-2Galβ-sp3	Hdi
	30	72	Fucα1-3GlcNAcβ-sp3
	31	73	Fucα1-4GlcNAcβ-sp3	Le
	32	75	Galα1-2Galβ-sp3
	33	76	Galα1-3Galβ-sp3	Bdi
	34	77	Galα1-3GalNAcβ-sp3	Tαβ
	35	78	Galα1-3GalNAcα-sp3	Tαα
	36	80	Galα1-3GlcNAcβ-sp3
	37	81	Galα1-4GlcNAcβ-sp3	α-LacNAc
	38	83	Galα1-6Glcβ-sp4	Melibiose
	39	84	Galβ1-2Galβ-sp3
	40	85	Galβ1-3GlcNaAcβ-sp3	Lec
	41	87	Galβ1-3Galβ-sp3
	42	88	Galβ1-3GalNAcβ-sp3	Tββ
	43	89	Galβ1-3GalNAcα-sp3	TF
	44	93	Galβ1-4Glcβ-sp4	Lac
	45	94	Galβ1-4Galβ-sp4
	46	97	Galβ1-4GlcNAcβ-sp3	LacNAc
	47	100	Galβ1-6Galβ-sp4
	48	101	GalNAcα1-3GalNAcβ-sp3	Fs-2
	49	102	GalNAcα1-3Galβ-sp3	Adi
	50	103	GalNAcα1-3GalNAcα-sp3	core 5
	51	104	GalNAcβ1-3Galβ-sp3
	52	106	GalNAcβ1-4GlcNAcβ-sp3	LacdiNAc
	53	110	Glcα1-4Glcβ-sp3	maltose
	54	111	Glcβ1-4Glcβ-sp4	cellobiose
	55	112	Glcβ1-6Glcβ-sp4	gentiobiose
	56	113	GlcNAcβ1-3GalNAcα-sp3	core 3
	57	114	GlcNAcβ1-3Manβ-sp4
	58	115	GlcNAcβ1-4GlcNAcβ-Asn	chitobiose-Asn
	59	117	GlcNAcβ1-4GlcNAcβ-sp4	chitobiose
	60	118	GlcNAcβ1-6GalNAcα-sp3	core 6
	61	119	Manα1-2Manβ-sp4
	62	120	Manα1-3Manβ-sp4
	63	121	Manα1-4Manβ-sp4
	64	122	Manα1-6Manβ-sp4
	65	123	Manβ1-4GlcNAcβ-sp4
	66	124	Manα1-2Manα-sp4
	67	145	Galβ1-3(6-O-Su)GlcNAcβ-sp3	6-O-Su-Lec
	68	146	Galβ1-4(6-O-Su)Glcβ-sp2	6-O-Su-Lac
	69	147	Galβ1-4(6-O-Su)GlcNAcβ-sp3	6-O-Su-LacNAc
	70	149	GlcNAcβ1-4(6-O-Su)GlcNAcβ-sp2	6-O-Su-chitobiose
	71	150	3-O-Su-Galβ1-3GalNAcα-sp3	3`-O-Su-TF
	72	151	6-O-Su-Galβ1-3GalNAcα-sp3	6`-O-Su-TF
	73	152	3-O-Su-Galβ1-4Glcβ-sp2	SM3
	74	153	6-O-Su-Galβ1-4Glcβ-sp2	6`-O-Su-Lac
	75	155	3-O-Su-Galβ1-3GlcNAcβ-sp3	3`-O-Su-Lec
	76	157	3-O-Su-Galβ1-4GlcNAcβ-sp3	3`-O-Su-LacNAc
	77	159	4-O-Su-Galβ1-4GlcNAcβ-sp3	4`-O-Su-LacNAc
	78	161	6-O-Su-Galβ1-3GlcNAcβ-sp3	6`-O-Su-Lec
	79	163	6-O-Su-Galβ1-4GlcNAcβ-sp3	6`-O-Su-LacNAc
	80	164	GlcAβ1-3GlcNAcβ-sp3
	81	165	GlcAβ1-3Galβ-sp3
	82	166	GlcAβ1-6Galβ-sp3
	83	167	GlcNAcβ1-4-[HOOC(CH3)CH]-3-O-GlcNAcβ-sp4	GlcNAc-Mur
	84	168	GlcNAcβ1--[HOOC(CH3)CH]-3-O-GlcNAcβ-L-alanyl-D-i-glutaminyl-L-lysine	GMDP-Lys
	85	169	Neu5Acα2-3Galβ-sp3	GM4
	86	170	Neu5Acα2-6Galβ-sp3
	87	171	Neu5Acα2-3GalNAcα-sp3	3-SiaTn
	88	172	Neu5Acα2-6GalNAcα-sp3	SiaTn
	89	174	Neu5Gcα2-6GalNAcα-sp3	NeuGc-Tn
	90	176	3-O-Su-Galβ1-4(6-O-Su)Glcβ-sp2	3`,6-di-O-Su-Lac
	91	177	3-O-Su-Galβ1-4(6-O-Su)GlcNAcβ-sp2	3`,6-di-O-Su-LacNAc
	92	178	6-O-Su-Galβ1-4(6-O-Su)Glcβ-sp2	6,6`-di-O-Su-Lac
	93	179	6-O-Su-Galβ1-3(6-O-Su)GlcNAcβ-sp2	6,6`-di-O-Su-Lec
	94	180	6-O-Su-Galβ1-4(6-O-Su)GlcNAcβ-sp2	6,6`-di-O-Su-LacNAc
	95	181	3,4-O-Su2-Galβ1-4GlcNAcβ-sp3	3`,4`-di-O-Su-LacNAc
	96	182	3,6-O-Su2-Galβ1-4GlcNAcβ-sp2	3`,6`-di-O-Su-LacNAc
	97	183	4,6-O-Su2-Galβ1-4GlcNAcβ-sp2	4`,6`-di-O-Su-LacNAc
	98	184	4,6-O-Su2-Galβ1-4GlcNAcβ-sp3	4`,6`-di-O-Su-LacNAc
	99	186	Neu5Acα2-8Neu5Acα2-sp3	(Sia)2
	100	189	3,6-O-Su2-Galβ1-4(6-O-Su)GlcNAcβ-sp2	3`,6,6`-tri-O-Su-LacNAc
	101	192	GalNAcβ1-4(6-O-Su)GlcNAcβ-sp3	6-O-Su-LacdiNAc
	102	193	3-O-Su-GalNAcβ1-4GlcNAcβ-sp3	3`-O-Su-LacdiNAc
	103	194	6-O-Su-GalNAcβ1-4GlcNAcβ-sp3	6`-O-Su-LacdiNAc
	104	195	6-O-Su-GalNAcβ1-4-(3-O-Su)GlcNAcβ-sp3	6`-Su-3-O-Ac-LacdiNAc
	105	196	3-O-Su-GalNAcβ1-4(3-O-Su)-GlcNAcβ-sp3	3,3`-O-Su2-LacdiNAc
	106	197	3,6-O-Su2-GalNAcβ1-4GlcNAcβ-sp3	3`,6`-Su2-LacdiNAc
	107	198	4,6-O-Su2-GalNAcβ1-4GlcNAcβ-sp3	4`,6`-Su2-LacdiNAc
	108	199	4,6-O-Su2-GalNAcβ1-4-(3-O-Ac)GlcNAcβ-sp3	4`,6`-Su2-3-O-Ac-LacdiNAc
	109	200	4-O-Su-GalNAcβ1-4GlcNAcβ-sp3	4`-O-Su-LacdiNAc
	110	201	3,4-O-Su2-Galβ1-4GlcNAcβ-sp3	3`,4`-Su2-LacdiNAc
	111	202	6-O-Su-GalNAcβ1-4(6-O-Su)GlcNAcβ-sp3	6,6`-O-Su-LacdiNAc
	112	203	Galβ1-4(6-O-Su)GlcNAcβ-sp2	6-O-Su-LacNAc
	113	204	4-O-Su-GalNAcβ1-4GlcNAcβ-sp2	4`-O-Su-LacdiNAc
	114	205	Neu5Acα2-6GalNAcβ-sp3
	115	206	Neu5Gcα2-3Gal-sp3	NeuGcα3Gal
			Trisaccharides
	116	215	Fucα1-2Galβ1-3GlcNAcβ-sp3	Led, H (type 1)
	117	216	Fucα1-2Galβ1-4GlcNAcβ-sp3	H (type 2)
	118	217	Fucα1-2Galβ1-3GalNAcα-sp3	H (type 3)
	119	219	Fucα1-2Galβ1-4Glcβ-sp4	H (type 6
	120	220	Galα1-3Galβ1-4Glcβ-sp2
	121	222	Galα1-3Galβ1-4GlcNAcβ-sp3	Galili (tri)
	122	224	Galα1-4Galβ1-4Glcβ-sp3	Pk, Gb3, GbOse3
	123	225	Galα1-4Galβ1-4GlcNAc-sp2	P1
		226	Fucα1-2(Galα1-3)Galβ-sp3	Btri
	124	228	Galβ1-2Galα1-4GlcNAcβ-sp4
		229	Galβ1-3Galβ1-4GlcNAcβ-sp4
	125	231	Galβ1-4GlcNAcβ1-3GalNAcα-sp3
	126	232	Galβ1-4GlcNAcβ1-6GalNAcα-sp3
	127	233	Galβ1-3(Fucα1-4)GlcNAcβ-sp3	Lea
	128	234	Fucα1-3(Galβ1-4)GlcNAcβ-sp3	Lex
		235	Fucα1-2(GalNAcα1-3)Galβ-sp3	Atri
	129	238	GalNAcβ1-4Galβ1-4Glcβ-sp3	GA2, GgOse3
		240	(Glcα1-4)3β-sp4	maltotriose
		241	(Glcα1-6)3β-sp4	isomaltotriose
	130	246	GlcNAcβ1-2Galβ1-3GalNAcα-sp3
		247	GlcNAcβ1-3Galβ1-3GalNAcα-sp3
		248	GlcNAcβ1-3Galβ1-4Glcβ-sp2
	131	250	GlcNAcβ1-3Galβ1-4GlcNAcβ-sp3
		251	GlcNAcβ1-4Galβ1-4GlcNAcβ-sp2
	132	252	GlcNAcβ1-4GlcNAcβ1-4GlcNAcβ-sp4	chitotriose
	133	253	GlcNAcβ1-6Galβ1-4GlcNAcβ-sp2
	134	254	Galβ1-3(GlcNAcβ1-6)GalNAcα-sp3	core 2
	135	255	GlcNAcβ1-3(GlcNAcβ1-6)GalNAcα-sp3	core 4
	136	258	Manα1-3(Manα1-6)Manβ-sp4	Man3
	137	262	Galβ1-3GalNAcβ1-3Gal-sp4	Tββ-Gal
	138	264	Galβ1-4Galβ1-4GlcNAc-sp3
	139	287	3-O-Su-Galβ1-3(Fucα1-4)GlcNAcβ-sp3	Su-Lea
	140	288	Fucα1-3(3-O-Su-Galβ1-4)GlcNAcβ-sp3	Su-Lex
	141	289	Galα1-3(Neu5Acα2-6)GalNAcα-sp3	6-SiaTF
		290	Galβ1-3(Neu5Acα2-6) GalNAcα-sp3
	142	292	Neu5Acα2-3Galβ1-3GalNAcα-sp3	3`-Sia-TF
		293	Neu5Acα2-3Galβ1-4Glcβ-sp3	3`SL
		294	Neu5Acα2-3Galβ1-4Glcβ-sp4	3`SL
	143	295	Neu5Acα2-6Galβ1-4Glcβ-sp2	6`SL
		298	Neu5Acα2-3Galβ1-4GlcNAcβ-sp3	3`SLN
		299	Neu5Acα2-3Galβ1-3GlcNAcβ-sp3	3`-SiaLec
	144	300	Neu5Acα2-6Galβ1-4GlcNAcβ-sp3	6`SLN
		303	Neu5Gcα2-3Galβ1-4GlcNAcβ-sp3	3`SLN (Gc)
	145	304	Neu5Gcα2-6Galβ1-4GlcNAcβ-sp3	6`SLN (Gc)
	146	306	9-NAc-Neu5Acα2-6Galβ1-4GlcNAcβ-sp3
		315	Neu5Acα2-3Galβ1-4-(6-O-Su)GlcNAcβ-sp3	6-Su-3`SLN
	147	317	Neu5Acα2-3Galβ1-3-(6-O-Su)GalNAcβ-sp3	6-Su-3`SiaTF
		318	Neu5Acα2-6Galβ1-4-(6-O-Su)GlcNAcβ-sp3	6-Su-6`SLN
		319	Neu5Acα2-3-(6-O-Su)Galβ1-4GlcNAcβ-sp3	6`-Su-3`SLN
	148	321	(Neu5Acα2-8)3-sp3	(Sia)3
		323	Neu5Acα2-6Galβ1-3GlcNAc-sp3	6`-SiaLec
		324	Neu5Acα2-6Galβ1-3(6-O-Su)GlcNAc-sp3	6Su-6`-SiaLec
	149	331	Neu5Gcα2-3Galβ1-3GlcNAcβ-sp3	3`SiaLec (Gc)
			Tetrasaccharides
		359	Fucα1-2(Galα1-3)Galβ1-3GlcNAcβ-sp3	B (type 1)
	150	360	Fucα1-2(Galα1-3)Galβ1-4GlcNAcβ-sp3	B (type 2)
		362	Fucα1-2(Galα1-3)Galβ1-3GalNAcα-sp3	B (type 3)
	151	363	Fucα1-2(Galα1-3)Galβ1-3GalNAcβ-sp3	B (type 4)
	152	364	Fucα1-3(Galα1-3Galβ1-4)GlcNAcβ-sp3	αGalLex
	153	366	Fucα1-2(GalNAcα1-3)Galβ1-3GlcNAcβ-sp3	A (type 1)
	154	368	Fucα1-2(GalNAcα1-3)Galβ1-4GlcNAcβ-sp3	A (type 2)
	155	371	Fucα1-2Galβ1-3(Fucα1-4)GlcNAcβ-sp3	Leb
	156	372	Fucα1-3(Fucα1-2Galβ1-4)GlcNAcβ-sp3	Ley
	157	373	Galα1-3Galβ1-4GlcNAcβ1-3Galβ-sp3	Galili (tetra)
	158	375	Galα1-4GlcNAcβ1-3Galβ1-4GlcNAcβ-sp3
	159	376	Galβ1-3GlcNAcβ1-3Galβ1-4Glcβ-sp4	LNT
	160	377	Galβ1-3GlcNAcβ1-3Galβ1-3GlcNAcβ-sp2
	161	378	Galβ1-3GlcNAcα1-3Galβ1-4GlcNAcβ-sp3
	162	379	Galβ1-3GlcNAcβ1-3Galβ1-4GlcNAcβ-sp3
	163	380	Galβ1-3GlcNAcα1-6Galβ1-4GlcNAcβ-sp2
	164	381	Galβ1-3GlcNAcβ1-6Galβ1-4GlcNAcβ-sp2
	165	382	Galβ1-3GalNAcβ1-4Galβ1-4Glcβ-sp3	Asialo-GM1
	166	383	Galβ1-4GlcNAcβ1-3Galβ1-4Glcβ-sp2	LNnT
	167	385	Galβ1-4GlcNAcβ1-3Galβ1-4GlcNAcβ-sp3	i
	168	387	Galβ1-4GlcNAcβ1-6Galβ1-4GlcNAcβ-sp2
		388	Galβ1-3(Galβ1-4GlcNAcβ1-6)GalNAcα-sp3
		389	GalNacβ1-3Galα1-4Galβ1-4Glcβ-sp3	Gb4, P
	169	390	(Glcα1-4)4β-sp4	maltotetraose
		391	(Glcα1-6)4β-sp4	isomaltotetraose
		392	Fucα1-2(GalNAcα1-6)Galβ1-3GalNAcα-sp3	A (type 3)
	170	395	GlcNAcβ1-3(GlcNAcβ1-6)Galβ1-4GlcNAcβ-sp3	Tk
		401	Galβ1-3GlcNAcβ1-3Galβ1-3GlcNAcβ-sp3	Lec3Lec
		419	3-O-SuGalβ1-4GlcNAcβ1-3Galβ1-4GlcNAcβ-sp3
	171	420	4-O-SuGalβ1-4GlcNAcβ1-3Galβ1-4GlcNAcβ-sp3
		421	Neu5Acα2-3(GalNAcβ1-4)Galβ1-4Glcβ-sp2	GM2
		422	Neu5Acα2-3Galβ1-4GlcNAcβ1-3Galβ-sp3
	172	423	Fucα1-3(Neu5Acα2-3Galβ1-4)GlcNAcβ-sp3	SiaLex
		426	Neu5Acα2-3Galβ1-3(Fucα1-4)GlcNAcβ-sp3	SiaLea
		428	Fucα1-3(Neu5Acα2-3Galβ1-4)6-O-Su-GlcNAcβ-sp3
	173	429	Fucα1-3(Neu5Acα2-3(6-O-Su)Galβ1-4)GlcNAcβ-sp3
		433	Neu5Acα2-3Galβ1-3(Neu5Acα2-6)GalNAcα-sp3	Sia2-TF
		434	Neu5Acα2-8Neu5Acα2-3Galβ1-4Glcβ-sp4	GD3
	174		Penta-Nona Saccharides
		479	Fucα1-2Galβ1-3GlcNAcβ1-3Galβ1-4Glcβ-sp4	LNFP-I
		480	Fucα1-2Galβ1-3GlcNAcβ1-3Galβ1-4GlcNAcβ-sp2	H (type1) penta
	175	481	Galα1-3Galβ1-4GlcNAcβ1-3Galβ1-4Glcβ-sp4	Galili (penta)
		483	Fucα1-3(Fucα1-2 (Galα1-3)Galβ1-4)GlcNAcβ-sp3	Bley
		488	Galβ1-4GlcNAcβ1-3(Galβ1-4GlcNAcβ1-6)GalNAcα-sp3
	176	489	Galβ1-4GlcNAcβ1-3(GlcNAcβ1-6)Galβ1-4GlcNAc-sp2
		490	GlcNAcβ1-3(Galβ1-4GlcNAcβ1-6)Galβ1-4GlcNAcβ-sp2
		492	(Glcα1-6)5β-sp4	isomaltopentaose
	177	493	(GlcNAcβ1-4)5β-sp4	chitopentaose
		495	Manα1-3(Manα1-3(Manα1-6)Manα1-6)Manβ-sp4	Man5
	178	496	Fucα1-2Galβ1-3(Fucα1-4)GlcNAcβ1-3Galβ1-4Glcβ-sp4	Leb-Lac
	179	497	Fucα1-3(Fucα1-2Galβ1-4)GlcNAcβ1-3Galβ1-4Glcβ-sp4	Ley-Lac
	180	498	(Galβ1-4GlcNAcβ1-3)3-sp3	(LN)3
	181	499	Galβ1-4GlcNAcβ1-3(Galβ1-4GlcNAcβ1-6)Galβ1-4GlcNAc-sp2	I
	182	501	Galβ1-3GalNAcβ1-3Galα1-4Galβ1-4Glcβ-sp4	Gb5
	183	502	(Glcα1-6)6β-sp4	maltohexaose
	184	503	(GlcNAcβ1-4)6β-sp4	chitohexaose
	185	504	(A-GN-M)2-3,6-M-GN-GNβ-sp4	9-OS
	186	505	(GN-M)2-3,6-M-GN-GNβ-sp4	7-OS
	187	527	Neu5Acα2-3Galβ1-4GlcNAcβ1-3Galβ1-4GlcNAcβ-sp2	3`SLN-LacNAc
	188	528	Fucα1-3(Neu5Acα2-3 Galβ1-4)GlcNAcβ1-3Galβ-sp3	SiaLex-3Gal
	189	529	Neu5Acα2-6(Galβ1-3)GlcNAcβ1-3Galβ1-4Glcβ-sp4	LSTb
		531	GalNAcβ1-4(Neu5Acα2-8Neu5Acα2-3)Galβ1-4Glc-sp2	GD2
	190	532	Neu5Acα2-8Neu5Acα2-8Neu5Acα2-3Galβ1-4Glc-sp2	GT3
		533	(Neu5Acα2-8)2Neu5Acα2-3(GalNAcβ1-4)Galβ1-4Glc-sp2	GT2
	191	534	Neu5Acα2-3Galβ1-4GlcNAcβ1-3Galβ1-4GlcNAcβ-sp3	6`SLN-LacNAc
	192	536	Neu5Acα2-3Galβ1-3GlcNAcβ1-3Galβ1-4Glcβ-sp4	LSTa
	193	537	Neu5Acα2-3Galβ1-4GlcNAcβ1-3Galβ1-4Glcβ-sp4	LSTd
		538	Lex1-6'(Lec1-3')Lac-sp4	MFLNH III
	194	539	LacNAc1-6'(Led1-3')Lac-sp4	MFLNH I
		540	Lex1-6'(6'SLN1-3')Lac-sp4	MSMFLNnH
		541	Lex1-6'(Led1-3')Lac-sp4	DFLNH (a)
	195	542	LecLex1-6'(Lec1-3')Lac-sp4	MF(1-3)iLNO
		543	Lex1-6'(Leb1-3')Lac-sp4	TFLNH
	196		Higher Oligosaccharides
	197	625	(GlcAβ1-4GlcNAcβ1-3)8-NH2-ol	hyaluroninc acid
	198	627	(Sia2-6A-GN-M)2-3,6-M-GN-GNβ-sp4	11-OS, YDS
			Terminal Galactose
	199	1A	Galβ1-3GlcNAc	Lacto-N-Biose I
		1B	Galβ1-4GlcNAc	N-Acetyllactosamine
	200	1C	Galβ1-4Gal	b-1-4-galactosyl-galactose
		1D	Galβ1-6GlcNAc	b-1-6 Galactosyl-N-acetyl glucosamine
	201	1E	Galβ1-3GalNAc	b-1-3 Galactosyl-N-acetyl galactosamine
		1F	Galβ1-3GalNAcβ1-4Galβ1-4Glc	asialo GM1
		1G	Galβ1-3GlcNAcβ1-3Galβ1-4Glc	Lacto-N-tetraose
	202	1H	Galβ1-4GlcNAcβ1-3Galβ1-4Glc	Lacto-N-neotetraose
		1I	Galβ1-4GlcNAcβ1-6(Galβ1-4GlcNAcβ1-3)Galβ1-4Glc	Lacto-N-neohexaose
		1J	Galβ1-4GlcNAcβ1-6(Galβ1-3GlcNAcβ1-3)Galβ1-4Glc	Lacto-N-hexaose
	203	1K	Gala1-4Galβ1-4Glc	Globotriose
		1L	GalNAca1-O-Ser	Tn Antigen GalNAca1-O-Ser
		1M	Galb1-3GalNAcα1-O-Ser	TF Antigen
	204	1N	Gala1-3Gal	a1-3 Galactobiose
		1O	Gala1-3Galβ1-4GlcNAc	Linear B-2 Trisaccharide
		1P	Gala1-3Galβ1-4Glc	Linear B Trisaccharide
	205	2A	Gala1-3Galβ1-4Galα1-3Gal	a1-3, b1-4,a1-3 Galactotetraose
		2B	Galβ1-6Gal	beta1-6galactobiose
	206	2C	GalNAcβ1-3Gal	terminal disaccharide of Globotriose
		2D	GalNAcβ1-4Gal	receptor for P.aureginosa
	207	2E	Galα1-4Galβ1-4GlcNAc	P1 antigen
	208	2F	GalNAcα1-3Galβ1-4Glc	α-D-N-acetylgalactosamine 1-3Galβ1-4Glc
	209	2G	Galβ1-3GlcNAcβ1-3Galβ1-4GlcNAcβ1-6(Galβ1-3GlcNAcβ1-3)Galβ1-4Glc	iso-Lacto-N-octaose (iLNO)
		2H	Galβ1-3GlcNAcβ1-3Galβ1-4GlcNAcβ1-3Galβ1-4Glc	para-Lacto-N-hexaose (pLNH)
	210	18B	Galβ1-3GalNAcβ1-3Galα1-4Galβ1-4Glc	Globopentaose
		18C	Galβ1-3GalNAcβ1-3Gal	Core type 4/Gb5 triose structure
			Terminal GlcNAc
		4A	GlcNAcβ1-4GlcNAc	N,N'-Diacetyl chitobiose
	211	4B	GlcNAcβ1-4GlcNAcβ1-4GlcNAc	N,N',N''-Triacetyl chitotriose
		4C	GlcNAcβ1-4GlcNAcβ1-4GlcNAcβ1-4GlcNAc	N,N',N'',N'''-Tetraacetyl chitotetraose
		4D	GlcNAcβ1-4GlcNAcβ1-4GlcNAcβ1-4GlcNAcβ1-4GlcNAcβ1-4GlcNAc	N,N',N'',N''',N'''',N'''''-Hexaacetyl chitohexaose
	212	4E	Bacterial cell wall muramyl discaccharide	GlcNAcb1-4MurNAc
		4F	GlcNAcβ1-4GlcNAcβ1-4GlcNAcβ1-4GlcNAcβ1-4GlcNAc	Pentacetyl chitopentaose
			Mannosyl containing glycans
	213	5A	GlcNAcβ1-2Man	b1-2 N-Acetylglucosamine-mannose
		5B	GlcNAcβ1-2Manα1-6(GlcNAcβ1-2Manα1-3)Man	Bianntennary N-linked core pentasaccharide
	214	5C	Manα1-2Man	a1-2-Mannobiose
	215	5D	Manα1-3Man	a1-3-Mannobiose
		5E	Manα1-4Man	a1-4-Mannobiose
	216	5F	Manα1-6Man	a1-6-Mannobiose
		5G	Manα1-6(Manα1-3)Man	a1-3,a1-6-Mannobiose
		5H	Manα1-6(Manα1-3)Manα1-6(Manα1-3)Man	a1-3,a1-3,a1-6-Mannopentaose
			Fucosylated glycans
	217	7A	Fucα1-2Galβ1-3GlcNAcβ1-3Galβ1-4Glc	Lacto-N-fucopentaose I
		7B	Galβ1-3(Fuca1-4)GlcNAcβ1-3Galβ1-4Glc	Lacto-N-fucopentaose II
		7C	Galβ1-4(Fuca1-3)GlcNAcβ1-3Galβ1-4Glc	Lacto-N-fucopentaose III
	218	7D	Fucα1-2Galβ1-3(Fucα1-4)GlcNAcβ1-3Galβ1-4Glc	Lacto-N-difucohexaose I
		7E	Galβ1-3(Fucα1-4)GlcNAcβ1-3Galβ1-4(Fucα1-3)Glc	Lacto-N-difucohexaose II
	219	7F	Fucα1-2Gal	H-disaccaride
		7G	Fucα1-2Galβ1-4Glc	2'-Fucosyllactose
	220	7H	Galβ1-4(Fucα1-3)Glc	3'-Fucosyllactose
		7I	Galβ1-4(Fucα1-3)GlcNAc	Lewisx
	221	7J	Galβ1-3(Fucα1-4)GlcNAc	Lewisa
	222	7K	GalNAcα1-3(Fucα1-2)Gal	Blood Group A trisaccharide
	223	7L	Fucα1-2Galβ1-4(Fucα1-3)Glc	Lactodifucotetraose (LDFT)
	224	7M	Galα1-3(Fucα1-2)Gal	Blood Group B Trisaccharide
	225	7N	Fucα1-2Galβ1-4(Fucα1-3)GlcNAc	Lewisy
	226	7O	Fucα1-2Galβ1-4GlcNAc	Blood Group H Type II Trisaccharide
		7P	Fucα1-2Galβ1-3(Fucα1-4)GlcNAc	Lewisb tetrasaccharide
	227	8A	SO3-3Galβ1-3(Fucα1-4)GlcNAc	Sulpho Lewisa
		8B	SO3-3Galβ1-4(Fucα1-3)GlcNAc	Sulpho Lewisx
		8C	Galβ1-3GlcNAcβ1-3Galβ1-4(Fucα1-3)GlcNAcβ1-3Galβ1-4Glc	Monofucosyl-para-Lacto-N-hexaose IV
	228	8D	Galβ1-4(Fucα1-3)GlcNAcβ1-6(Galβ1-3GlcNAcβ1-3)Galβ1-4Glc	Monofucosyllacto-N-hexaose III
		8E	Galβ1-4(Fucα1-3)GlcNAcβ1-6(Fucα1-2Galβ1-3GlcNAcβ1-3)Galβ1-4Glc	Difucosyllacto-N-hexaose
		8F	Galβ1-4(Fucα1-3)GlcNAcβ1-6(Fucα1-2Galβ1-3(Fucα1-4)GlcNAcβ1-3)Galβ1-4Glc	Trifucosyllacto-N-hexaose
	229	8G	Galb1-4GlcNAcb1-3Galb1-4(Fuca1-3)Glc	Lacto-N-fucopentaose VI (LNFP VI)
		8H	Fuca1-2Galb1-4(Fuca1-3)GlcNAcb1-3Galb1-4Glc	Lacto-N-neodifucohexaose I (LNnDFH I)
	230	8I	Fuca1-3Galb1-4GlcNAcb1-3Galb1-4(Fuca1-3)Glc	Lacto-N-neodifucohexaose II (LNnDFH II)
		8J	Fuca1-2Galb1-4(Fuca1-3)GlcNAcb1-3(Fuca1-2)Galb1-4Glc	Trifucosyllacto-N-neoteraose I (TFLNnTI)
	231	8K	Galb1-4(Fuca1-3)GlcNAcb1-6(Galb1-4GlcNAcb1-3)Galb1-4Glc	Monofucosyllacto- N-neohexaose I (MFLNnH I)
		8L	Galb1-4(Fuca1-3)GlcNAcb1-6(Galb1-4(Fuca1-3)GlcNAcb1-3)Galb1-4Glc	Difucosyllacto-N-neohexaose I (DFLNnH I)
	232	8M	Fuca1-2Galb1-4(Fuca1-3)GlcNAcb1-6(Galb1-4GlcNAcb1-3)Galb1-4Glc	Difucosyllacto-N-neohexaose II (DFLNnH II)
	233	8N	Galb1-3GlcNAcb1-3Galb1-4(Fuca1-3)GlcNAcb1-6(Galb1-3GlcNAcb1-3)Galb1-4Glc	Monofucosyl(1-3)-iso-lacto-N-octaose (MFiLNO)
	234	8O	Fuca1-2Galb1-3GlcNAcb1-3Galb1-4(Fuca1-3)GlcNAcb1-6(Galb1-3GlcNAcb1-3)Galb1-4Glc	Trifucosyl(1-2,1-2,1-3)-iso-lacto-N-octaose (TFiLNO (1-2,1-2,1-3))
	235	8P	GalNAcb1-3(Fuca1-2)Galb1-4Glc	Blood Group A Tetrasaccharide
	236	9A	Galb1-3(Fuca1-2)Galb1-4(Fuca1-3)Glc	Blood Group B pentasaccharide
	237	18D	Galα1-3(Fucα1-2)Galβ1-4Glc	blood group B antigen tetraose type 5
	238	18E	GalNAcα1-3(Fucα1-2)Galβ1-4(Fucα1-3)Glc	blood group A pentasaccharide
	239	19J	Galβ1-4(Fucα1-3)GlcNAcβ1-3Gal	Lewis X tetraose
	240	19L	Fucα1-2Galβ1-4(Fucα1-3)GlcNAcβ1-3Gal	lewis Y pentaose
		19M	Galβ1-3(Fucα1-4)GlcNAcβ1-3Gal	lewis a tetraose
	241	19N	Fucα1-2Galβ1-3(Fucα1-4)GlcNAcβ1-3Ga	lewis b pentaose
	242		Sialylated glycans
		10A	Neu5Acα2-3Galβ1-3(Fucα1-4)GlcNAc	Sialyl Lewisa (S Lea)
		10B	Neu5Acα2-3Galβ1-4(Fucα1-3)GlcNAc	Sialyl Lewisx (S Lex)
		10C	Neu5Acα2-3Galβ1-3GlcNAcβ1-3Galβ1-4Glc	Sialyllacto-N-tetraose a
		10D	Galβ1-4(Fucα1-3)GlcNAcβ1-6(Neu5Acα2-6Galβ1-4GlcNAcβ1-3)Galβ1-4Glc	Monosialyl, monofucosyllacto-N-neohexose
		10K	Neu5Acα2-3Galβ1-4GlcNAc	3'-Sialyllactosamine
		10L	Neu5Acα2-6Galβ1-4GlcNAc	6'-Sialyllactosamine
		10M	Neu5Acα2-3Galβ1-3GlcNAcβ1-3Galβ1-4Glc	LS-Tetrasaccharide a (LSTa)
		10N	Galβ1-3(Neu5Acα2-6)GlcNAcβ1-3Galβ1-4Glc	LS-Tetrasaccharide b (LSTb)
		10O	Neu5Acα2-6Galβ1-4GlcNAcβ1-3Galβ1-4Glc	LS-Tetrasaccharide c (LSTc)
		10P	Neu5Acα2-3Galβ1-3(Neu5Acα2-6)GlcNAcβ1-3Galβ1-4Glc	Disialyllacto-N-tetraose
		11A	Neu5Acα2-3Galβ1-4Glc	3'-Sialyllactose
		11B	Neu5Acα2-6Galβ1-4Glc	6'-Sialyllactose
		11C	(Neu5Acα2-8Neu5Ac)n (n<50)	Colominic acid
		18A	Neu5Acα2-3Galβ1-4GlcNAcβ1-3Galβ1-4Glc	LS-Tetrasaccharide d
		19K	Neu5Acα2-3Galβ1-4(Fucα1-3)GlcNAcβ1-3Gal	Sialyl lewis X pentaose
			Glycosaminoglycans - high and low molecular weight
		12A	Neocarratetraose-41, 3-di-O-sulphate (Na+)	C24H36O­25S2Na2 (Mixed anomers. Tetrasaccharide of regular κ - carrageenan)
		12B	Neocarratetraose-41-O-sulphate (Na+)	C24H37O22SNa (Mixed anomers. Derived from C1003 by removal of the non-reducing terminal 4-sulphate)
		12C	Neocarrahexaose-24,41, 3, 5-tetra-O-sulphate (Na+)	C36H52O40S4Na4 (Mixed anomers. A hybrid sequence comprising carrageenan disaccharides in the order k-i-k, derived from the carrageenan from Chondrus crispus)
		12D	Neocarrahexaose-41, 3, 5-tri-O-sulphate (Na+)	C36H53O37S3Na3 (Mixed anomers. Hexasaccharide of regular κ-carrageenan)
		12E	Neocarraoctaose-41, 3, 5, 7-tetra-O-sulphate (Na+)	C48H70O49S4Na4 (Mixed anomers. Octasaccharide of regular κ-carrageenan)
		12F	Neocarradecaose-41, 3, 5, 7, 9-penta-O-sulphate (Na+)	C60H87O61S5Na5 (Mixed anomers. Decasaccharide of regular κ- carrageenan)
		12G	ΔUA-2S-GlcNS-6S	C12H15NO19S3Na4 (Predominant disaccharide produced from heparin by heparinase I and II)
		12H	ΔUA-GlucNS-6S	C12H16NO16S2Na3 (Produced from heparinase II digestion of heparin and heparin sulphate)
		12I	ΔUA-2S-GlucNS	C12H16NO16S2Na3 (Produced from heparin by digestion with heparinase I and II)
		12J	ΔUA-2S-GlcNAc-6S	C14H18NO17S2Na3 (Minor component produced from heparin by heparinase II)
		12K	ΔUA-GlcNAc-6S	C14H19NO14SNa2 (Product of the action of heparinases II and III on heparin and heparan sulphate)
		12L	ΔUA-2S-GlcNAc	C14H19NO14SNa2 (Minor product of the action of heparinase II on heparin)
		12M	ΔUA-GlcNAc	C14H20NO11Na (Produced from heparin sulphate by digestion With heparinase III)
		12N	ΔUA-GalNAc-4S (Delta Di-4S)	C14H19NO14SNa2 (Produced from various chondroitin sulphates By the action of chondroitinases ABC, B and AC-1)
		12O	ΔUA-GalNAc-6S (Delta Di-6S)	C14H19NO14SNa2 (Produced from various chondroitin sulphates By the action of chondroitinases ABC, AC-1 and C)
		12P	ΔUA-GalNAc-4S,6S (Delta Di-disE)	C14H18NO17S2Na3 (Produced from various chondroitin sulphates By the action of chondroitinases ABC, B and AC-1)
		13A	ΔUA-2S-GalNAc-4S (Delta Di-disB)	C14H18NO17S2Na3 (Produced from various chondroitin sulphates by action of chondroitinase ABC and/or B. Most typically from chondroitin sulphate B (dermatan sulphate))
		13B	ΔUA-2S-GalNAc-6S (Delta Di-disD)	C14H18NO17S2Na3 (Produced from various chondroitin sulphates by the action of chondroitinase ABC)
		13C	ΔUA-2S-GalNAc-4S-6S (Delta Di-tisS)	C14H17NO20S3Na4 (Produced as a minor component by the action of chondroitinase ABC on various chondroitin sulphates, particularly B)
		13D	ΔUA-2S-GalNAc-6S (Delta Di-UA2S)	C14H19NO14SNa2 (Produced as a minor component from various chondroitin sulphates by the action of chondroitinase ABC)
		13E	ΔUA-GlcNAc (Delta Di-HA)	C14H20NO11Na (The only unsaturated disaccharide produced from hyaluronic acid by the action of chondroitinase ABC or AC-1)
		13F	(GlcAβ1-3GlcNAcβ1-4)n (n=4)	Hyaluronan fragments (4mer)
		13G	(GlcAβ1-3GlcNAcβ1-4)n (n=8)	Hyaluronan fragment (8mer)
		13H	(GlcAβ1-3GlcNAcβ1-4)n (n=10)	Hyaluronan fragment (10mer)
		13I	(GlcAβ1-3GlcNAcβ1-4)n (n=12)	Hyaluronan fragment (12mer)
		13J	(GlcA/IdoAα/β1-4GlcNAcα1-4)n (n=200)	Heparin
		13K	(GlcA/IdoAβ1-3(±4/6S)GalNAcβ1-4)n (n<250)	Chondroitin sulfate
		13L	((±2S)GlcA/IdoAα/b1-3(±4S)GalNAcβ1-4)n (n<250)	Dermatan sulfate
		13M	(GlcA/IdoAβ1-3(±6S)GalNAcβ1-4)n (n<250)	Chondroitin 6-sulfate
		13 N	HA - 4 10mM
		130	HA - 6 10mM
		13P	HA - 8 9.7mM
		14A	HA 10 7.83mM
		14B	HA-12 6.5mM
		14C	HA-14 5.6mM
		14D	HA-16 4.9mM
		14E	HA 30000 da 2.5mg/ml
		14F	HA 107000 da 2.5mg/ml
		14G	HA 190000 da 2.5 mg/ml
		14H	HA 220000 da 2.5 mg/ml
		14I	HA 1600000 da 2.5 mg/ml
		14J	Heparin sulfate 5 mg/ml
		14K	β1-3Glucan
		14L	Chondroitin disaccharide Δdi-OS, sodium salt	C14H20NNaO11 (produced from various chondriotin sulfates by the action of chondriotinases ABC, AC-1 and C)
			Ganglioside oligosaccharides
		17A	GalNAcβ1-4Galβ1-4Gl	asialo GM2
		17B	Galβ1-3GalNAcβ1-4Galβ1-4Glc	asialo GM1
		17C	Galβ1-3GalNAcβ1-4(Neu5Acα2-8Neu5Acα2-8 Neu5Acα2-3)Galβ1-4Glc	GT1c ganglioside sugar
		17D	Neu5Acα2-8Neu5Acα2-3Galβ1-3GalNAcβ1-4(Neu5Acα2-3)Galβ1-4Glc	GT1a ganglioside sugar
		17E	Galβ1-3GalNAcβ1-4(Neu5Acα2-8Neu5Acα2-3)Galβ1-4Glc	GD1b ganglioside sugar
		17F	Neu5Acα2-3Galβ1-3GalNAcβ1-4(Neu5Acα2-3)Galβ1-4Glc	GD1a Ganglioside sugar
		17G	Neu5Acα2-3Galβ1-3GalNAcβ1-4Galβ1-4Glc	GM1b ganglioside sugar
		17H	Galβ1-3GalNAcβ1-4(Neu5Acα2-3)Galβ1-4Glc	GM1a ganglioside sugar
		17I	Fucα1-2Galβ1-3GalNAcβ1-4(Neu5Acα2-3)Galβ1-4Glc	fucosyl GM1 ganglioside sugar
		17J	GalNAcβ1-4(Neu5Acα2-8Neu5Acα2-8Neu5Acα2-3)Galβ1-4Glc	GT2 ganglioside sugar
		17K	GalNAcβ1-4(Neu5Acα2-8Neu5Acα2-3)Galβ1-4Glc	GD2 gangliosifde sugar
		17L	GalNAcβ1-4(Neu5Acα2-3)Galβ1-4Glc	GM2 ganglioside sugar
		17M	Neu5Acα2-8Neu5Acβ2-8Neu5Acα2-3Galβ1-4Glc	GT3 ganglioside sugar
		17N	Neu5Acα2-8Neu5Acα2-3Galβ1-4Gl	GD3 ganglioside sugar
		17O	Neu5Acα2-3Galβ1-4Glc	GM3 ganglioside sugar
			Complex type N-glycans
		19A	Galβ1-4GlcNAcβ1-2Manα1-3(Galβ1-4GlcNAcβ1-2Manα1-6Man)β1-4GlcNAcβ1-4(Fucα1-6)GlcNAc	Asialo galactosylated, fucosylated biantennary
		19B	Galβ1-4GlcNAcβ1-2(Galβ1-4GlcNAcβ1-4)Manα1-3(Galβ1-4GlcNAcβ1-2(Galβ1-4GlcNAcβ1-6)Manα1-6Man)β1-4GlcNAcβ1-4GlcNAc	Asialo, galactosylated, tetranatennary, N-linked glycan
		19C	Neu5Acα2-6Galβ1-4GlcNAcβ1-2Manα1-3(Galβ1-4GlcNAcβ1-2Manα1-6)Manβ1-4GlcNAcβ1-4GlcNAc	Monosialo(2,6), biantennary (A1)
		19D	Neu5Acα2-6Galβ1-4GlcNAcβ1-2Manα1-3(Neu5Acα2-6Galβ1-4GlcNAcβ1-2Manα1-6)Manβ1-4GlcNAcβ1-4GlcNAc	Disialo (2,6) biantennary (A2)
		19E	Galβ1-4GlcNAcβ1-2Manα1-3(Galβ1-4GlcNAcβ1-2Manα1-6)Manβ1-4GlcNAcβ1-4GlcNAc	Asialo, galactoyslated, biantennary (NA2)
		19F	Neu5Acα2-6Galβ1-4GlcNAcβ1-2Manα1-3(Neu5Acα2-6Galβ1-4GlcNAcβ1-2Manα1-6)Manβ1-4GlcNAcβ1-4(Fucα1-6)GlcNAc	Disialo, galactosylated, fucosylated, biantennary (A2F)
		19G	Neu5Acα2-6Galβ1-4GlcNAcβ1-2(Neu5Acα2-6Galβ1-4GlcNAcβ1-4)Manα1-3(Neu5Acα2-6Galβ1-4GlcNAcβ1-2Manα1-6)Manβ1-4GlcNAcβ1-4GlcNAc	Trisialylated, galactosylated, triantennary (A3)
		19H	GlcNAcβ1-2(GlcNAcβ1-4)Manα1-3(GlcNAcβ1-2Manα1-6)GlcNAcβ1-4Manβ1-4GlcNAcβ1-4GlcNAc	Asialo, agalacto, bisected triannary (NGA3B)
